# Supplementary material for: Screening rate constants in the simulation of rapid kinetics of chlorophyll a fluorescence using the Morris method
Source: Front Plant Sci. 2024 Jun 13;15:1396309. doi: 10.3389/fpls.2024.1396309 (PMC11208477; doi:10.3389/fpls.2024.1396309)
Supplement: Supplementary file 1 [file DataSheet_1.zip]

Archive with 2 entries (2 files):
- myMorrisExample.m
- myMorrisExampleODE.m
