# Supplementary material for: Screening rate constants in the simulation of rapid kinetics of chlorophyll a fluorescence using the Morris method
Source: Front Plant Sci. 2024 Jun 13;15:1396309. doi: 10.3389/fpls.2024.1396309 (PMC11208477; doi:10.3389/fpls.2024.1396309)
Supplement: Supplementary file 1 [file DataSheet_1.zip › myMorrisExample.m]

close all;
clear;
clc;

rng('default');

a_origin=5;
b_origin=5;

percent=0.2;

a_range=[a_origin*(1-percent) a_origin*(1+percent)];
b_range=[b_origin*(1-percent) b_origin*(1+percent)];

A=1;
B=1;

x0=[A;B];

num_levels = 4;
delta = num_levels / (2*(num_levels -1));

a_samples = linspace(0, 1, num_levels)';
b_samples = linspace(0, 1, num_levels)';

num_parameters = 2; 

parameter_samples_matrix = [a_samples, b_samples];

x_star_matrix = zeros(num_levels, num_parameters);

for i = 1:num_parameters
    x_star_matrix(:, i) = datasample(parameter_samples_matrix(:, i), num_levels, 'Replace', false);
end

B_matrix = tril(ones(3, 2), -1);

J_matrix_3times2 = ones(3, 2);
J_matrix_3times1 = ones(3, 1);

D_star_matrix = diag(2 * randi([0, 1], 2, 1) - 1);

P_star_matrix = eye(2); 

B_star_matrix = (J_matrix_3times1*x_star_matrix(1,:)+delta/2*((2*B_matrix-J_matrix_3times2)*D_star_matrix+J_matrix_3times2))*P_star_matrix;

num_Bstar_parameters = size(B_star_matrix, 2);
num_Bstar_samples = size(B_star_matrix, 1);

mapped_values_matrix = zeros(num_Bstar_samples, num_Bstar_parameters);

param_ranges = {a_range, b_range};

for i = 1:num_Bstar_parameters
    mapped_values_matrix(:, i) = param_ranges{i}(1) + B_star_matrix(:, i) * (param_ranges{i}(2) - param_ranges{i}(1));
end

t=0:1e-4:1;

results = zeros(num_Bstar_samples, length(t));

for i = 1:num_Bstar_samples    
        [t, x] = ode15s(@(t, x) myMorrisExampleODE(t, x, mapped_values_matrix(i,:)), t, x0);
        results(i, :) = x(:,1) + x(:,2);       
end

results_transposed = results';

percentiles = prctile(results, [0, 50, 100]);

EE_a_matrix = zeros(length(t), 1);
EE_b_matrix = zeros(length(t), 1);

if B_star_matrix(2, 1) > B_star_matrix(1, 1)
    EE_a_matrix(:, 1) = (results(2, :) - results(1, :)) / delta;
else
    EE_a_matrix(:, 1) = (results(1, :) - results(2, :)) / delta;
end

if B_star_matrix(3, 2) > B_star_matrix(2, 2)
    EE_b_matrix(:, 1) = (results(3, :) - results(2, :)) / delta;
else
    EE_b_matrix(:, 1) = (results(2, :) - results(3, :)) / delta;
end

%%

figure(1);
hold on;

for i = 1:num_Bstar_samples
    plot(t, results(i, :), 'Color', [0.7, 0.7, 0.7]);
end

median_line = plot(t, percentiles(2, :), 'b', 'LineWidth', 1.5);

quartile_lines = plot(t, [percentiles(1, :); percentiles(3, :)], 'r', 'LineWidth', 1.5);

set(gca, 'XScale', 'log');
xlabel('Time (s)');
ylabel('Results');
hold off;

legend([median_line, quartile_lines(1)], {'Median (50%)', '0-100% Range'}, 'Location', 'NorthWest');

legend('boxoff');
hLegend = findobj(gcf, 'Type', 'Legend');
set(hLegend, 'FontSize', 10);
