# Supplementary material for: Screening rate constants in the simulation of rapid kinetics of chlorophyll a fluorescence using the Morris method
Source: Front Plant Sci. 2024 Jun 13;15:1396309. doi: 10.3389/fpls.2024.1396309 (PMC11208477; doi:10.3389/fpls.2024.1396309)
Supplement: Supplementary file 1 [file DataSheet_1.zip › myMorrisExampleODE.m]

function dx = myMorrisExampleODE (~,x,k)

A = x(1);
B = x(2);

a = k(1);
b = k(2);

dx = zeros(2,1);

dx(1) = a*A + b*B;
dx(2) = a*A - b*B;
